# Supplementary material for: Does Nucleos(t)ide Analogues Treatment Affect Renal Function in Chronic Hepatitis B Patients Who Have Already Decreased eGFR? A Longitudinal Study
Source: PLoS One. 2016 Mar 10;11(3):e0149761. doi: 10.1371/journal.pone.0149761 (PMC4786133; doi:10.1371/journal.pone.0149761)
Supplement: S1 Dataset — (XLS) [file pone.0149761.s001.xls]

## Sheet: CHB renal function database
Patient ID	LdT vs nonLdT	TDF vs no TDF	base fibroscan	fibroscan>12	0.742	BW	0ALT	0ALT80	0ALT200	1ALT	1ALT-nor	2nd year ALT	2ALT-nor	HBeAg0M	anti-HBe0M	2nd year-HBeAg	2nd year-antiHBe	e loss (M)	0HBV DNA	log0DNA	1DNA	1unDNA	2nd year DNA	2unDNA	Resistance	0LC	ChildABC	B+C vs A	0HCC	real 0HCC	end-LC	2nd year-HCC	HCC time (M)	death (1=death;0=live;or loss)	time of last fu	death or alive	survival (month)	before 1yr Cr	before 1yr CCr	before 1yrCG	before 1yrCKD-EPI	0Cr	0CCr	calCCr	0CG	CKD-EPI	delta	0eGFR	pre renal insuff
1	0	1	10.2	0	1	65	99	1	0	23	1	23		0	1				19786306	7.29636	116	1	116		0	0			0	0	0	0	12	0	42175	0	37.3667	0.97	80.354	79.3873	87.7023	0.97	80.354	85.4997	79.3873	87.7023	5.14573	3	0
2	0	1			1	65	79	0	0	92	0	79		0	1				1304	3.11528	116	1	116		0	0			0	0	0	0	12	0	42175	0	35.7333	0.99	85.061	93.4632	96.5498	0.99	85.061	90.1583	93.4632	96.5498	5.09725	3	0
3	0	1	14.3	1	1	65	210	1	1	91	0	47	0	0	1				338543091	8.52961	116	1	116	1	0	0			0	0	0	0	24	0	42175	0	40.2333	1.01	79.882	84.8266	89.3489	1.01	79.882	84.8655	84.8266	89.3489	4.98345	3	0
4	0	1			1	65	646	1	1	22	1	19		1	0	0	1	6	990000000	8.99564	116	1	116		0	0			0	0	0	0	12	0	42175	0	34.1	1.03	87.294	99.7126	99.6184	1.03	87.294	92.6113	99.7126	99.6184	5.31727	3	0
5	0	1	6.4	0	1	65	126	1	0	25	1	20		0	1				18488691	7.26691	116	1	116		0	1	1	0	0	0	0	0	12	0	42175	0	30.9667	0.99	78.197	76.4419	84.685	1.03	74.407	79.3497	73.4733	80.7253	4.9427	3	0
6	0	1			1	65	18	0	0	36	1	22		1	0	x	x	12	59927487	7.77763	116	1	x		0	1	1	0	1		1	1		0	42175	0	34.7	1.03	71.19	60.1484	72.5487	1.29	54.905	58.2938	48.0254	55.2646	3.38877	2	1
7	0	1			1	65	1077	1	1	19	1	26		0	1				990000000	8.99564	116	1	116		0	0			0	0	0	0	12	0	42175	0	35.0667	0.98	81.634	84.9045	90.9033	0.98	81.634	86.8268	84.9045	90.9033	5.19276	3	0
8	0	1			1	65	36	0	0	26	1	29		0	1				200866	5.30291	116	1	116		0	1	1	0	0	0	1	0	12	0	42175	0	33.2	0.93	84.048	81.6396	91.5102	0.93	84.048	89.3637	81.6396	91.5102	5.31571	3	0
9	0	1			1	65	104	1	0	26	1	30	1	1	0	0	1	12	640000000	8.80618	116	1	116	1	0	0			0	0	0	0	24	0	42175	0	44.6667	1.18	73.504	85.352	83.2213	1.09	79.98	85.3454	92.3994	91.5991	5.36541	3	0
10	0	1	6	0	0.742	60	92	1	0	84	0	63	0	1	0	1	0	24	322065530	8.50794	547	0	122	0	0	0			0	0	0	0	24	0	42175	0	39.8	0.63	100.437	121.766	106.451	0.74	83.764	89.0496	103.665	96.1426	5.28564	3	0
11	0	1			1	65	44	0	0	21	1	24	1	0	1				326118	5.51337	116	1	116	1	0	0			0	0	0	0	24	0	42175	0	44.6667	1.56	44.349	40.8406	44.5251	1.56	44.349	47.0778	40.8406	44.5251	2.72882	2	1
12	0	1			1	65	143	1	0	29	1	73	0	0	1				198439	5.29763	116	1	116	1	0	1	1	0	0	0	1	0	24	0	42175	0	41.9333	1.01	73.907	66.2764	77.2281	1.01	73.907	78.588	66.2764	77.2281	4.68105	3	0
13	0	1	15.1	1	1	65	29	0	0	27	1	21	1	0					73425	4.86584	116	1	116	1	0	1	1	0	0	0	1	0	24	0	42175	0	39.3667	0.9	87.289	84.6248	95.3869	0.9	87.289	92.8989	84.6248	95.3869	5.60987	3	0
14	0	1			1	65	2126	1	1	24	1	19	1	0	1				134023658	8.12718	180	0	116	1	0	0			0	0	0	0	24	0	42175	0	40.5333	0.86	92.328	89.1187	97.5495	0.97	80.354	85.3725	79.0125	87.4545	5.0185	3	0
15	0	1			0.742	60	129	1	0	15	1	18	1	0					12246339	7.08801	116	1	116	1	0	0			0	0	0	0	24	0	42175	0	44.2	0.7	87.872	104.977	100.063	0.7	87.872	93.4614	104.977	100.063	5.58937	3	0
16	0	1	6.8	0	1	65	96	1	0	55	0	84	0	0					3081818	6.48881	116	1	116	1	0	0			0	0	0	0	24	0	42175	0	39.7667	1.31	55.814	55.7677	59.141	1.25	59.118	62.8176	58.4446	62.5901	3.69959	2	1
17	0	1	12	0	1	65	38	0	0	26	1	18		0	1				5062719	6.70438	116	1	116		0	1	1	0	0	0	1	0	12	0	42175	0	36.5	1.03	72.477	65.573	75.7724	1.07	69.36	73.6767	63.1216	72.3613	4.31673	3	0
18	0	1	6.3	0	1	65	267	1	1	20	1	17	1	0	1				196718	5.29384	116	1	116	1	0	0			0	0	0	0	24	0	42175	0	44.9	0.97	82.96	86.9451	92.8506	0.97	82.96	88.3349	86.9451	92.8506	5.3749	3	0
19	0	1			1	65	30	0	0	22	1	71		0	1				541731	5.73378	116	1	12082		0	0			1		0	1		0	42175	0	30.9333	0.97	76.295	64.1468	78.1725	1.12	64.63	68.6775	55.5557	65.6986	4.04753	3	0
20	0	1	6.3	0	1	65	81	1	0	26	1	21		0	1				616850	5.79018	116	1	116		0	0			0	0	0	0	12	0	42175	0	32.1	0.89	86.333	78.1055	90.9947	0.89	86.333	91.7594	78.1055	90.9947	5.42644	3	0
21	0	1			0.742	60	144	1	0	28	1	24		0	1				49970107	7.69871	116	1	116		0	0			0	0	0	0	12	0	42175	0	32.5667	0.68	88.561	98.8652	95.8331	0.68	88.561	94.0227	98.8652	95.8331	5.46171	3	0
22	0	1	6.9	0	1	65	49	0	0	43	0	35	1	1	0	1	0	24	11822777	7.07272	116	1	116	1	0	1	1	0	0	0	1	0	24	0	42175	0	44.4					0.98	84.712	90.2321	92.5114	96.3322	5.52005	3	0
23	0	1			1	65	210	1	1	20	1	20		0	1				10109	4.00471	116	1	116		0	1	1	0	0	0	0	0	12	0	42175	0	36.7667	1.05	68.49	54.3669	68.2469	1.05	68.49	72.84	54.3669	68.2469	4.35	3	0
24	0	1	17.3	1	1	65	112	1	0	25	1	23		0	1				54607134	7.73725	116	1	116		0	0			0	0	0	0	12	0	42175	0	32.5333	0.92	86.393	86.1161	95.1271	0.92	86.393	91.7372	86.1161	95.1271	5.34416	3	0
25	0	1	6.7	0	1	65	37	0	0	32	1	28	1	0	1				110000000	8.04139	116	1	116	1	0	1	1	0	0	0	1	0	24	0	42175	0	44.4333	1.03	72.706	65.5537	75.7607	0.87	88.067	93.5415	77.6096	90.4349	5.4745	3	0
26	0	1	11.1	0	1	65	51	0	0	37	1	39	1	0	1				5244140	6.71967	116	1	116	1	0	1	1	0	0	0	1	0	24	0	42175	0	39.8	0.96	81.935	83.1076	90.7483	0.93	85.322	90.8184	85.7885	94.2993	5.49635	3	0
27	0	1			1	65	40	0	0	30	1	24		0	1				49418	4.69389	116	1	116		0	1	1	0	0	0	1	0	12	0	42175	0	35.5333	1.04	74.995	75.9965	81.9005	0.97	80.961	86.2316	81.4808	89.0991	5.27063	3	0
28	0	1	4	0	1	65	117	1	0	20	1	17		0	1				346903381	8.54021	116	1	116		0	0			0	0	0	0	12	0	42175	0	36.9	0.94	87.182	92.1512	98.1755	0.94	87.182	92.6411	92.1512	98.1755	5.45911	3	0
29	0	1	35.3	1	0.742	60	258	1	1	44	0	34		0	1				178754537	8.25226	116	1	116		0	1	1	0	1		1	1		0	42175	0	30.5	1.14	46.219	45.9705	46.4555	1.14	46.219	49.1092	45.9705	46.4555	2.89016	2	1
30	0	1	8.2	0	1	65	102	1	0	35	1	50	0	1	0	1	0	24	551554137	8.74159	262	0	116	1	0	0			0	0	0	0	24	0	42175	0	43.6667	0.98	88.086	98.0891	100.518	0.98	88.086	93.3254	98.0891	100.518	5.23941	3	0
31	0	1	14.1	1	1	65	1364	1	1	22	1	18	1	0	1				9305918	6.96876	116	1	116	1	0	0			0	0	0	0	24	0	42175	0	43.3	0.98	78.019	74.0041	83.6528	0.9	86.075	91.5893	80.5822	92.7243	5.51433	3	0
32	0	1			0.742	60	592	1	1	12	1	14		1	0	0	1	2	x	#VALUE!	3172	0	116		0	0			0	0	0	0	12	0	42175	0	36.7667	0.69	91.595	113.348	104.624	0.83	74.009	78.61	94.229	84.749	4.601	3	0
33	0	1	19.1	1	1	65	209	1	1	65	0	39		0	1				2056212	6.31307	116	1	116		0	0			0	0	0	0	12	0	42175	0	33.5	0.94	89.343	96.6717	101.476	0.94	89.343	94.7909	96.6717	101.476	5.44787	3	0
34	0	1	11.3	0	1	65	775	1	1	130	0	18		1	0	E	1	12	990000000	8.99564	116	1	x		0	0			0	0	0	0	12	0	42175	0	32.3333	1.12	73.374	82.1709	82.8495	1.12	73.374	77.9625	82.1709	82.8495	4.58852	3	0
35	0	1			1	65	53	0	0	30	1	31	1	1	0	1	0	24	202876540	8.30723	221	0	116	1	0	1	1	0	0	0	1	0	24	0	42175	0	43.2667	1.05	74.464	76.4788	81.7601	1.05	74.464	79.1295	76.4788	81.7601	4.66552	3	0
36	0	1			1	65	78	0	0	194	0	76		1	1	x	x	12	21115408	7.3246	116	1	x		0	1	1	0	1		1	1		0	42175	0	30.4333	0.91	84.147	76.4079	89.3878	0.91	84.147	89.4417	76.4079	89.3878	5.29467	3	0
37	0	1			1	65	39	0	0	24	1	24		0	1				4902250	6.6904	116	1	x		0	1	1	0	0	0	1	0	12	0	42175	0	33.6667	0.69	116.569	103.544	102.56	0.91	84.7	90.0657	78.5116	90.7293	5.36569	3	0
[truncated: 62 more columns]
